# Supplementary material for: Teaching Module on Ultrasound-Guided Venous Access Using a Homemade Gel Model for Fourth-Year Medical Students
Source: MedEdPORTAL. 2022 Feb 2;18:11222. doi: 10.15766/mep_2374-8265.11222 (PMC8807663; doi:10.15766/mep_2374-8265.11222)
Supplement: Supplementary file 1 — Ultrasound-Guided Peripheral Venous Access.mp4Practical Session Room Setup.pdfSmall-Room Setup.docxPhoto Deck Directions.pdfItemized Materials for Creating Gel Models.docxFacilitator Guide.docxSchedule.docxPremodule Survey.docxPostmodule Survey.docxDirectly Observed Procedural Skills Evaluation.docx [file mep_2374-8265.11222-s001.zip]

Archive with 11 entries (11 files):
- H. Premodule Survey.docx
- I. Postmodule Survey.docx
- A. Ultrasound-Guided Peripheral Venous Access.mp4
- B. Practical Session Room Setup.pdf
- C. Small-Room Setup.docx
- D. Photo Deck Directions.pdf
- E. Itemized Materials for Creating Gel Models.docx
- G. Schedule.docx
- F. Facilitator Guide.docx
- J. Directly Observed Procedural Skills Evaluation.docx
- Educational_Summary_Report_11222.pdf
